# Supplementary material for: Induction of Bioactive Secondary Metabolites in Annona cherimola Mill. (Chirimoya) Seedlings Using Chitosan and Salicylic Acid as Elicitors
Source: Plant Environ Interact. 2025 Aug 18;6(4):e70075. doi: 10.1002/pei3.70075 (PMC12359203; doi:10.1002/pei3.70075)
Supplement: Supplementary file 1 — Data S1. [file PEI3-6-e70075-s001.xlsx]

## Sheet: Sheet1
ANTIOXIDANT ACTIVITY
Salicic acid (SA) concentration (mM)	Antioxidant activity (DPPH) (mg TE/ g DW)	Standar Deviation	Antioxidant activity (FRAP) (mg TE/ g DW)	Standar Deviation	Chitosan (CH) concentration (mM)	Antioxidant activity (DPPH) (mg TE/ g DW)	Standar Deviation	Antioxidant activity (FRAP) (mg TE/ g DW)	Standar Deviation
0	16.028	0.11	13.243	0.178	0	16.028	0.11	13.243	0.178
100	20.043	0.147	18.198	0.243	60	19.238	0.176	14.041	0.398
250	18.021	0.083	15.117	0.048	80	20.656	0.215	17.478	0.262
400	15.578	0.26	15.208	0.212	100	21.266	0.187	16.649	0.216
n=7
PHENOLICS AND FLAVONOIDS CONTENT
Salicic acid (SA) concentration (mM)	Total phenolics content (mg GAE / g DW)	Standar Deviation	Flavonoids content (mg QE/ g DW)	Standar Deviation	Chitosan (CH) concentration (mM)	Total phenolics content (mg GAE / g DW)	Standar Deviation	Flavonoids content (mg QE/ g DW)	Standar Deviation
0	11.3709	0.414961	9.10739	0.129569	0	11.3709	0.414961	9.10739	0.129569
100	20.9942	0.352293	11.7225	0.165918	60	15.0382	1.17168	10.0902	0.375234
250	20.2607	0.40045	11.1192	0.0700796	80	22.9558	0.531462	15.577	0.408398
400	19.5505	0.194239	10.2864	0.152987	100	19.6604	0.142928	10.9149	0.334805
n=7
PHENOLOGICAL INDICATORS
	Treatment Day				Treatment Day
	0	7	14	21	0	7	14	21
Treatment		D% Number of leaves				D% Stem elongation
Control	0	6.67758	20.0004	27.8638	0	1.0981	2.30159	3.86742
Standar Deviation		0.615297	2.27258	2.73805		0.0588506	0.160071	0.268785
AS100	0	33.3333	40.8333	55.8333	0	1.7827	6.49789	10.48
Standar Deviation		0	1.17851	3.53553		0.734863	1.51429	2.54462
AS250	0	27.8475	45.4153	60.0847	0	1.52411	3.83873	7.05867
Standar Deviation		1.23449	2.87437	2.16223		0.147842	0.221996	0.829731
AS400	0	34.75	45	55.1667	0	2.82982	5.23679	9.66693
Standar Deviation		3.88909	7.07107	4.47834		0.634795	0.450797	0.919993
		D% Number of leaves				D% Stem elongation
Tratamiento	0	7	14	21	0	7	14	21
Control	0	6.67758	20.0004	27.8638	0	1.0981	2.30159	3.86742
Standar Deviation		0.615297	2.27258	2.73805		0.0588506	0.160071	0.268785
Q60	0	27.9221	49.3506	69.8052	0	1.49498	4.8014	6.1818
Standar Deviation		0.91832	4.13244	2.2958		0.324078	0.524697	0.208336
Q80	0	19.775	34.5251	67.0464	0	3.37747	7.03611	10.4336
Standar Deviation		1.02738	1.41365	7.4343		0.420574	0.709508	1.10427
Q100	0	30.1411	47.5806	65.0202	0	1.06537	2.59371	4.72445
Standar Deviation		1.56818	3.42148	5.27479		0.197207	0.260314	0.134101
